# Supplementary material for: Cyclin D1 targets hexokinase 2 to control aerobic glycolysis in myeloma cells
Source: Oncogenesis. 2020 Jul 24;9(7):68. doi: 10.1038/s41389-020-00253-3 (PMC7381668; doi:10.1038/s41389-020-00253-3)
Supplement: Supplementary file 2 — Supplementary tableS3 [file 41389_2020_253_MOESM2_ESM.xlsx]

## Sheet: Feuil2
Table S3. List of retained arrays for HK2 expression analysis
sampleNames	dataset	Tissue	Subtype
GSM137144_N001-01-FAKE08-U133Plus-2.cel	GSE5900	NPC	NPC
GSM137145_N004-01-FAKE09-U133Plus-2.cel	GSE5900	NPC	NPC
GSM137146_N005-01-A177-U133Plus-2.cel	GSE5900	NPC	NPC
GSM137147_N006-01-FAKE11-U133Plus-2.cel	GSE5900	NPC	NPC
GSM137148_N007-01-FAKE12-U133Plus-2.cel	GSE5900	NPC	NPC
GSM137149_N009-01-FAKE13-U133Plus-2.cel	GSE5900	NPC	NPC
GSM137150_N013-01-A365-U133Plus-2.cel	GSE5900	NPC	NPC
GSM137151_N017-01-A518-U133Plus-2.cel	GSE5900	NPC	NPC
GSM137152_N019-01-A550-U133Plus-2.cel	GSE5900	NPC	NPC
GSM137153_N020-01-A562-U133Plus-2.cel	GSE5900	NPC	NPC
GSM137154_N022-01-A644-U133Plus-2.cel	GSE5900	NPC	NPC
GSM137155_N024-01-A872-U133Plus-2.cel	GSE5900	NPC	NPC
GSM137156_N025-01-A928-U133Plus-2.cel	GSE5900	NPC	NPC
GSM137157_N028-01-A966-U133Plus-2.cel	GSE5900	NPC	NPC
GSM137158_N029-01-A970-U133Plus-2.cel	GSE5900	NPC	NPC
GSM137159_N030-01-B012-U133Plus-2.cel	GSE5900	NPC	NPC
GSM137160_N031-01-B028-U133Plus-2.cel	GSE5900	NPC	NPC
GSM137161_N035-01-B428-U133Plus-2.cel	GSE5900	NPC	NPC
GSM137162_N039-01-B626-U133Plus-2.cel	GSE5900	NPC	NPC
GSM137163_N041-01-B646-U133Plus-2.cel	GSE5900	NPC	NPC
GSM137164_N042-01-B650-U133Plus-2.cel	GSE5900	NPC	NPC
GSM137165_N045-01-B654-U133Plus-2.cel	GSE5900	NPC	NPC
GSM137166_P0039-02-E900-U133Plus-2.cel	GSE5900	MGUS	MGUS
GSM137167_P0014-01-A003-U133Plus-2.cel	GSE5900	MGUS	MGUS
GSM137168_P0021-01-A055-U133Plus-2.cel	GSE5900	MGUS	MGUS
GSM137170_P1014-01-D011-U133Plus-2.cel	GSE5900	MGUS	MGUS
GSM137172_P1020-01-C972-U133Plus-2.cel	GSE5900	MGUS	MGUS
GSM137173_P1026-02-D113-U133Plus-2.cel	GSE5900	MGUS	MGUS
GSM137174_P1032-01-D116-U133Plus-2.cel	GSE5900	MGUS	MGUS
GSM137175_P1115-01-D418-U133Plus-2.cel	GSE5900	MGUS	MGUS
GSM137176_P1268-01-D871-U133Plus-2.cel	GSE5900	MGUS	MGUS
GSM137177_P1300-01-E021-U133Plus-2.cel	GSE5900	MGUS	MGUS
GSM137178_P1306-01-E058-U133Plus-2.cel	GSE5900	MGUS	MGUS
GSM137179_P1318-01-E094-U133Plus-2.cel	GSE5900	MGUS	MGUS
GSM137180_P1426-01-E389-U133Plus-2.cel	GSE5900	MGUS	MGUS
GSM137181_P1467-01-E249-U133Plus-2.cel	GSE5900	MGUS	MGUS
GSM137182_P1472-01-D890-U133Plus-2.cel	GSE5900	MGUS	MGUS
GSM137183_P1508-01-E804-U133Plus-2.cel	GSE5900	MGUS	MGUS
GSM137184_P1615-01-E973-U133Plus-2.cel	GSE5900	MGUS	MGUS
GSM137185_P0167-01-A590-U133Plus-2.cel	GSE5900	MGUS	MGUS
GSM137186_P0268-01-B071-U133Plus-2.cel	GSE5900	MGUS	MGUS
GSM137187_P0302-01-B216-U133Plus-2.cel	GSE5900	MGUS	MGUS
GSM137188_P0348-01-B345-U133Plus-2.cel	GSE5900	MGUS	MGUS
GSM137189_P0417-01-B483-U133Plus-2.cel	GSE5900	MGUS	MGUS
GSM137190_P0439-01-B530-U133Plus-2.cel	GSE5900	MGUS	MGUS
GSM137191_P0466-02-C335-U133Plus-2.cel	GSE5900	MGUS	MGUS
GSM137192_P0469-01-B593-U133Plus-2.cel	GSE5900	MGUS	MGUS
GSM137193_P0479-02-C536-U133Plus-2.cel	GSE5900	MGUS	MGUS
GSM137195_P0613-01-B951-U133Plus-2.cel	GSE5900	MGUS	MGUS
GSM137196_P0618-01-B978-U133Plus-2.cel	GSE5900	MGUS	MGUS
GSM137197_P0645-01-B948-U133Plus-2.cel	GSE5900	MGUS	MGUS
GSM137198_P0652-01-C116-U133Plus-2.cel	GSE5900	MGUS	MGUS
GSM137199_P0680-01-C028-U133Plus-2.cel	GSE5900	MGUS	MGUS
GSM137200_P0710-01-C264-U133Plus-2.cel	GSE5900	MGUS	MGUS
GSM137201_P0786-01-C466-U133Plus-2.cel	GSE5900	MGUS	MGUS
GSM137202_P0814-01-C373-U133Plus-2.cel	GSE5900	MGUS	MGUS
GSM137203_P0819-01-C397-U133Plus-2.cel	GSE5900	MGUS	MGUS
GSM137204_P0869-01-C669-U133Plus-2.cel	GSE5900	MGUS	MGUS
GSM137205_P0900-01-C358-U133Plus-2.cel	GSE5900	MGUS	MGUS
GSM137206_P0904-02-C913-U133Plus-2.cel	GSE5900	MGUS	MGUS
GSM137208_P0980-01-C897-U133Plus-2.cel	GSE5900	MGUS	MGUS
GSM137209_P0987-01-D139-U133Plus-2.cel	GSE5900	MGUS	MGUS
GSM137210_P0338-01-B322-U133Plus-2.cel	GSE5900	SMM	SMM
GSM137211_P1255-01-D826-U133Plus-2.cel	GSE5900	SMM	SMM
GSM137212_P1280-01-D564-U133Plus-2.cel	GSE5900	SMM	SMM
GSM137213_P1353-01-E317-U133Plus-2.cel	GSE5900	SMM	SMM
GSM137214_P1413-01-E508-U133Plus-2.cel	GSE5900	SMM	SMM
GSM137215_P1499-01-E771-U133Plus-2.cel	GSE5900	SMM	SMM
GSM137216_P1643-01-F118-U133Plus-2.cel	GSE5900	SMM	SMM
GSM137217_P0331-01-B301-U133Plus-2.cel	GSE5900	SMM	SMM
GSM137218_P0398-01-B441-U133Plus-2.cel	GSE5900	SMM	SMM
GSM137219_P0407-01-B454-U133Plus-2.cel	GSE5900	SMM	SMM
GSM137220_P0664-01-C053-U133Plus-2.cel	GSE5900	SMM	SMM
GSM137221_P0840-01-C609-U133Plus-2.cel	GSE5900	SMM	SMM
GSM592391_P0002-01-FAKE03-U133Plus-2.CEL	GSE24080	MM	CD1
GSM592393_P0009-01-FAKE05-U133Plus-2.CEL	GSE24080	MM	CD2
GSM592394_P0010-01-FAKE06-U133Plus-2.CEL	GSE24080	MM	MS
GSM592395_P0015-01-A016-U133Plus-2.CEL	GSE24080	MM	MS
GSM592396_P0016-01-A21-U133Plus-2.CEL	GSE24080	MM	MF
GSM592397_P0018-01-A30-U133Plus-2.CEL	GSE24080	MM	HY
GSM592398_P0019-01-A40-U133Plus-2.CEL	GSE24080	MM	HY
GSM592400_P0029-01-A70-U133Plus-2.CEL	GSE24080	MM	HY
GSM592402_P0034-01-A113-U133Plus-2.CEL	GSE24080	MM	PR
GSM592405_P0043-01-A153-U133Plus-2.CEL	GSE24080	MM	HY
GSM592406_P0048-01-A172-U133Plus-2.CEL	GSE24080	MM	MS
GSM592407_P0051-01-A185-U133Plus-2.CEL	GSE24080	MM	PR
GSM592408_P0052-01-A180-U133Plus-2.CEL	GSE24080	MM	HY
GSM592409_P0053-01-A209-U133Plus-2.CEL	GSE24080	MM	HY
GSM592410_P0054-01-A194-U133Plus-2.CEL	GSE24080	MM	PR
GSM592411_P0055-01-A204-U133Plus-2.CEL	GSE24080	MM	HY
GSM592412_P0056-01-A211-U133Plus-2.CEL	GSE24080	MM	CD1
GSM592413_P0057-01-A217-U133Plus-2.CEL	GSE24080	MM	PR
GSM592415_P0063-01-A248-U133Plus-2.CEL	GSE24080	MM	CD1
GSM592416_P0065-01-A261-U133Plus-2.CEL	GSE24080	MM	PR
GSM592417_P0066-01-A264-U133Plus-2.CEL	GSE24080	MM	HY
GSM592418_P0067-01-A274-U133Plus-2.CEL	GSE24080	MM	LB
GSM592419_P0069-01-A296-U133Plus-2.CEL	GSE24080	MM	CD2
GSM592420_P0075-01-A332-U133Plus-2.CEL	GSE24080	MM	CD1
GSM592423_P0083-01-A389-U133Plus-2.CEL	GSE24080	MM	LB
GSM592424_P0084-01-A629-U133Plus-2.CEL	GSE24080	MM	MS
GSM592425_P0085-01-A396-U133Plus-2.CEL	GSE24080	MM	CD2
GSM592426_P0090-01-A427-U133Plus-2.CEL	GSE24080	MM	LB
GSM592427_P0091-01-A326-U133Plus-2.CEL	GSE24080	MM	CD1
GSM592428_P0092-01-A353-U133Plus-2.CEL	GSE24080	MM	PR
GSM592430_P0096-01-A303-U133Plus-2.CEL	GSE24080	MM	LB
GSM592431_P0098-01-A308-U133Plus-2.CEL	GSE24080	MM	HY
GSM592440_P0102-01-A388-U133Plus-2.CEL	GSE24080	MM	LB
GSM592455_P0107-01-A445-U133Plus-2.CEL	GSE24080	MM	HY
GSM592500_P0118-01-A103-U133Plus-2.CEL	GSE24080	MM	MS
GSM592515_P0120-01-A284-U133Plus-2.CEL	GSE24080	MM	HY
GSM592517_P0121-01-A289-U133Plus-2.CEL	GSE24080	MM	MS
GSM592518_P0122-01-A295-U133Plus-2.CEL	GSE24080	MM	PR
GSM592528_P0124-01-A314-U133Plus-2.CEL	GSE24080	MM	HY
GSM592543_P0131-01-A476-U133Plus-2.CEL	GSE24080	MM	HY
GSM592572_P0138-01-A293-U133Plus-2.CEL	GSE24080	MM	MS
GSM592593_P0144-01-A488-U133Plus-2.CEL	GSE24080	MM	MS
GSM592619_P0154-01-A533-U133Plus-2.CEL	GSE24080	MM	MF
GSM592620_P0155-01-A537-U133Plus-2.CEL	GSE24080	MM	HY
GSM592625_P0157-01-A547-U133Plus-2.CEL	GSE24080	MM	LB
GSM592628_P0158-01-A554-U133Plus-2.CEL	GSE24080	MM	HY
GSM592656_P0163-01-A575-U133Plus-2.CEL	GSE24080	MM	HY
GSM592663_P0168-01-A602-U133Plus-2.CEL	GSE24080	MM	CD1
GSM592664_P0170-01-A609-U133Plus-2.CEL	GSE24080	MM	MS
GSM592665_P0171-01-A617-U133Plus-2.CEL	GSE24080	MM	MS
GSM592666_P0175-01-A638-U133Plus-2.CEL	GSE24080	MM	CD2
GSM592668_P0187-01-A691-U133Plus-2.CEL	GSE24080	MM	MF
GSM592669_P0199-01-A780-U133Plus-2.CEL	GSE24080	MM	PR
GSM592670_P0200-01-A776-U133Plus-2.CEL	GSE24080	MM	LB
GSM592672_P0208-01-A823-U133Plus-2.CEL	GSE24080	MM	MS
GSM592673_P0212-01-A838-U133Plus-2.CEL	GSE24080	MM	MS
GSM592675_P0215-01-A862-U133Plus-2.CEL	GSE24080	MM	LB
GSM592676_P0221-01-A882-U133Plus-2.CEL	GSE24080	MM	HY
GSM592677_P0222-01-A893-U133Plus-2.CEL	GSE24080	MM	CD1
GSM592678_P0226-01-A901-U133Plus-2.CEL	GSE24080	MM	LB
GSM592679_P0232-01-A932-U133Plus-2.CEL	GSE24080	MM	HY
GSM592682_P0241-01-A969-U133Plus-2.CEL	GSE24080	MM	CD2
GSM592683_P0249-01-A990-U133Plus-2.CEL	GSE24080	MM	MS
GSM592684_P0250-01-A992-U133Plus-2.CEL	GSE24080	MM	LB
GSM592685_P0251-01-A994-U133Plus-2.CEL	GSE24080	MM	CD2
GSM592686_P0254-01-B13-U133Plus-2.CEL	GSE24080	MM	CD1
GSM592687_P0255-01-B14-U133Plus-2.CEL	GSE24080	MM	PR
GSM592688_P0256-01-B16-U133Plus-2.CEL	GSE24080	MM	MS
GSM592689_P0259-01-B22-U133Plus-2.CEL	GSE24080	MM	MS
GSM592690_P0260-01-B33-U133Plus-2.CEL	GSE24080	MM	HY
GSM592692_P0266-01-B79-U133Plus-2.CEL	GSE24080	MM	MF
GSM592693_P0270-01-B91-U133Plus-2.CEL	GSE24080	MM	MS
GSM592694_P0271-01-B95-U133Plus-2.CEL	GSE24080	MM	HY
GSM592698_P0277-01-B123-U133Plus-2.CEL	GSE24080	MM	MS
GSM592700_P0279-01-B132-U133Plus-2.CEL	GSE24080	MM	MS
GSM592701_P0280-01-B135-U133Plus-2.CEL	GSE24080	MM	MS
GSM592702_P0281-01-B136-U133Plus-2.CEL	GSE24080	MM	HY
GSM592703_P0283-01-B147-U133Plus-2.CEL	GSE24080	MM	PR
GSM592704_P0285-01-B127-U133Plus-2.CEL	GSE24080	MM	HY
GSM592705_P0286-01-B157-U133Plus-2.CEL	GSE24080	MM	HY
GSM592708_P0296-01-B187-U133Plus-2.CEL	GSE24080	MM	CD1
GSM592709_P0299-01-B208-U133Plus-2.CEL	GSE24080	MM	HY
GSM592710_P0301-01-B211-U133Plus-2.CEL	GSE24080	MM	LB
GSM592711_P0303-01-B218-U133Plus-2.CEL	GSE24080	MM	MF
GSM592712_P0307-01-B234-U133Plus-2.CEL	GSE24080	MM	HY
GSM592713_P0308-01-B235-U133Plus-2.CEL	GSE24080	MM	MS
GSM592714_P0313-01-B260-U133Plus-2.CEL	GSE24080	MM	HY
GSM592715_P0314-01-B267-U133Plus-2.CEL	GSE24080	MM	LB
GSM592716_P0324-01-B287-U133Plus-2.CEL	GSE24080	MM	MF
GSM592717_P0330-01-B300-U133Plus-2.CEL	GSE24080	MM	LB
GSM592719_P0335-01-B312-U133Plus-2.CEL	GSE24080	MM	HY
GSM592720_P0340-01-B324-U133Plus-2.CEL	GSE24080	MM	MS
GSM592722_P0347-01-B346-U133Plus-2.CEL	GSE24080	MM	CD2
GSM592724_P0352-01-B352-U133Plus-2.CEL	GSE24080	MM	CD1
GSM592725_P0354-01-B361-U133Plus-2.CEL	GSE24080	MM	CD2
GSM592726_P0355-01-B354-U133Plus-2.CEL	GSE24080	MM	HY
GSM592728_P0364-01-B383-U133Plus-2.CEL	GSE24080	MM	MS
GSM592729_P0365-01-B379-U133Plus-2.CEL	GSE24080	MM	PR
GSM592732_P0371-01-B395-U133Plus-2.CEL	GSE24080	MM	MS
GSM592735_P0385-01-B374-U133Plus-2.CEL	GSE24080	MM	MS
GSM592736_P0387-01-B418-U133Plus-2.CEL	GSE24080	MM	MS
GSM592737_P0390-01-B423-U133Plus-2.CEL	GSE24080	MM	HY
GSM592738_P0391-01-B424-U133Plus-2.CEL	GSE24080	MM	LB
GSM592739_P0392-01-B427-U133Plus-2.CEL	GSE24080	MM	HY
GSM592740_P0393-01-B433-U133Plus-2.CEL	GSE24080	MM	MF
GSM592741_P0397-01-B440-U133Plus-2.CEL	GSE24080	MM	CD1
GSM592742_P0399-01-B442-U133Plus-2.CEL	GSE24080	MM	CD1
GSM592744_P0405-01-B449-U133Plus-2.CEL	GSE24080	MM	HY
GSM592745_P0408-01-B457-U133Plus-2.CEL	GSE24080	MM	LB
GSM592746_P0415-01-B480-U133Plus-2.CEL	GSE24080	MM	LB
GSM592747_P0418-01-B487-U133Plus-2.CEL	GSE24080	MM	HY
GSM592748_P0420-01-B366-U133Plus-2.CEL	GSE24080	MM	CD2
GSM592749_P0421-01-B491-U133Plus-2.CEL	GSE24080	MM	HY
GSM592752_P0433-01-B517-U133Plus-2.CEL	GSE24080	MM	CD2
GSM592753_P0434-01-B522-U133Plus-2.CEL	GSE24080	MM	HY
GSM592754_P0438-01-B529-U133Plus-2.CEL	GSE24080	MM	PR
GSM592755_P0440-01-B531-U133Plus-2.CEL	GSE24080	MM	HY
GSM592756_P0446-01-B540-U133Plus-2.CEL	GSE24080	MM	CD2
GSM592757_P0447-01-B544-U133Plus-2.CEL	GSE24080	MM	HY
GSM592758_P0451-01-B549-U133Plus-2.CEL	GSE24080	MM	PR
GSM592760_P0457-01-B567-U133Plus-2.CEL	GSE24080	MM	MF
GSM592762_P0465-01-B587-U133Plus-2.CEL	GSE24080	MM	HY
GSM592763_P0474-01-B614-U133Plus-2.CEL	GSE24080	MM	MS
GSM592766_P0481-01-B617-U133Plus-2.CEL	GSE24080	MM	CD2
GSM592767_P0482-01-B618-U133Plus-2.CEL	GSE24080	MM	HY
GSM592769_P0490-01-B639-U133Plus-2.CEL	GSE24080	MM	CD2
GSM592772_P0501-01-B675-U133Plus-2.CEL	GSE24080	MM	PR
GSM592774_P0503-01-B683-U133Plus-2.CEL	GSE24080	MM	MS
GSM592775_P0504-01-B690-U133Plus-2.CEL	GSE24080	MM	MF
GSM592777_P0510-01-B703-U133Plus-2.CEL	GSE24080	MM	MS
GSM592778_P0511-01-B707-U133Plus-2.CEL	GSE24080	MM	PR
GSM592779_P0517-01-B715-U133Plus-2.CEL	GSE24080	MM	HY
GSM592783_P0535-01-B765-U133Plus-2.CEL	GSE24080	MM	MS
GSM592784_P0536-01-B763-U133Plus-2.CEL	GSE24080	MM	CD2
GSM592785_P0538-01-B760-U133Plus-2.CEL	GSE24080	MM	CD2
GSM592787_P0549-01-B776-U133Plus-2.CEL	GSE24080	MM	CD2
GSM592788_P0556-01-B807-U133Plus-2.CEL	GSE24080	MM	HY
GSM592791_P0562-01-B829-U133Plus-2.CEL	GSE24080	MM	CD2
GSM592792_P0563-01-B831-U133Plus-2.CEL	GSE24080	MM	MF
GSM592793_P0564-01-B836-U133Plus-2.CEL	GSE24080	MM	CD2
GSM592794_P0565-01-B840-U133Plus-2.CEL	GSE24080	MM	LB
GSM592795_P0566-01-B843-U133Plus-2.CEL	GSE24080	MM	LB
GSM592797_P0575-01-B869-U133Plus-2.CEL	GSE24080	MM	CD2
GSM592798_P0577-01-B877-U133Plus-2.CEL	GSE24080	MM	MS
GSM592799_P0584-01-B895-U133Plus-2.CEL	GSE24080	MM	CD1
GSM592801_P0597-01-B918-U133Plus-2.CEL	GSE24080	MM	CD1
GSM592802_P0598-01-B924-U133Plus-2.CEL	GSE24080	MM	HY
GSM592803_P0600-01-B925-U133Plus-2.CEL	GSE24080	MM	MS
GSM592807_P0625-01-C25-U133Plus-2.CEL	GSE24080	MM	LB
GSM592811_P0636-01-C46-U133Plus-2.CEL	GSE24080	MM	CD1
GSM592812_P0640-01-C085-U133Plus-2.CEL	GSE24080	MM	MF
GSM592813_P0642-01-C91-U133Plus-2.CEL	GSE24080	MM	CD1
GSM592814_P0647-01-C94-U133Plus-2.CEL	GSE24080	MM	PR
GSM592815_P0649-01-C40-U133Plus-2.CEL	GSE24080	MM	MS
GSM592817_P0653-01-C42-U133Plus-2.CEL	GSE24080	MM	HY
GSM592818_P0655-01-C49-U133Plus-2.CEL	GSE24080	MM	CD2
GSM592821_P0659-01-B957-U133Plus-2.CEL	GSE24080	MM	CD2
GSM592822_P0663-01-C52-U133Plus-2.CEL	GSE24080	MM	CD2
GSM592823_P0665-01-C143-U133Plus-2.CEL	GSE24080	MM	CD2
GSM592824_P0666-01-C104-U133Plus-2.CEL	GSE24080	MM	MS
GSM592826_P0669-01-C95-U133Plus-2.CEL	GSE24080	MM	HY
GSM592828_P0672-01-C147-U133Plus-2.CEL	GSE24080	MM	CD1
GSM592829_P0673-01-C144-U133Plus-2.CEL	GSE24080	MM	CD1
GSM592831_P0678-01-C118-U133Plus-2.CEL	GSE24080	MM	MS
GSM592833_P0684-01-C114-U133Plus-2.CEL	GSE24080	MM	PR
GSM592835_P0689-01-C180-U133Plus-2.CEL	GSE24080	MM	HY
GSM592836_P0691-01-C189-U133Plus-2.CEL	GSE24080	MM	LB
GSM592837_P0692-01-C192-U133Plus-2.CEL	GSE24080	MM	PR
GSM592838_P0695-01-C220-U133Plus-2.CEL	GSE24080	MM	MS
GSM592839_P0698-01-C234-U133Plus-2.CEL	GSE24080	MM	LB
GSM592842_P0707-01-C226-U133Plus-2.CEL	GSE24080	MM	PR
GSM592843_P0712-01-C271-U133Plus-2.CEL	GSE24080	MM	LB
GSM592845_P0718-01-C250-U133Plus-2.CEL	GSE24080	MM	HY
GSM592847_P0723-01-C277-U133Plus-2.CEL	GSE24080	MM	MF
GSM592848_P0724-01-C258-U133Plus-2.CEL	GSE24080	MM	MF
GSM592849_P0725-01-C278-U133Plus-2.CEL	GSE24080	MM	LB
GSM592850_P0727-01-C297-U133Plus-2.CEL	GSE24080	MM	CD2
GSM592851_P0730-01-Fake1-U133Plus-2.CEL	GSE24080	MM	HY
GSM592852_P0731-02-C350-U133Plus-2.CEL	GSE24080	MM	CD2
GSM592853_P0733-01-C306-U133Plus-2.CEL	GSE24080	MM	CD2
GSM592854_P0734-01-C311-U133Plus-2.CEL	GSE24080	MM	MS
GSM592856_P0737-01-C330-U133Plus-2.CEL	GSE24080	MM	HY
GSM592857_P0739-01-C341-U133Plus-2.CEL	GSE24080	MM	HY
GSM592858_P0740-01-C343-U133Plus-2.CEL	GSE24080	MM	LB
GSM592860_P0746-01-C401-U133Plus-2.CEL	GSE24080	MM	PR
GSM592862_P0749-01-C394-U133Plus-2.CEL	GSE24080	MM	LB
GSM592865_P0755-01-C436-U133Plus-2.CEL	GSE24080	MM	MF
GSM592866_P0758-01-C467-U133Plus-2.CEL	GSE24080	MM	HY
GSM592868_P0762-01-C375-U133Plus-2.CEL	GSE24080	MM	HY
GSM592870_P0767-01-C348-U133Plus-2.CEL	GSE24080	MM	CD2
GSM592871_P0768-01-C363-U133Plus-2.CEL	GSE24080	MM	HY
GSM592873_P0770-01-C497-U133Plus-2.CEL	GSE24080	MM	CD2
GSM592874_P0772-01-C519-U133Plus-2.CEL	GSE24080	MM	LB
GSM592877_P0777-01-C414-U133Plus-2.CEL	GSE24080	MM	MF
GSM592878_P0778-01-C427-U133Plus-2.CEL	GSE24080	MM	HY
GSM592882_P0789-01-C458-U133Plus-2.CEL	GSE24080	MM	PR
GSM592883_P0797-01-C469-U133Plus-2.CEL	GSE24080	MM	MS
GSM592884_P0798-01-C389-U133Plus-2.CEL	GSE24080	MM	PR
GSM592886_P0806-01-C527-U133Plus-2.CEL	GSE24080	MM	MF
GSM592887_P0807-01-C562-U133Plus-2.CEL	GSE24080	MM	PR
GSM592888_P0821-01-C606-U133Plus-2.CEL	GSE24080	MM	HY
GSM592891_P0834-01-C602-U133Plus-2.CEL	GSE24080	MM	MF
GSM592892_P0842-01-C637-U133Plus-2.CEL	GSE24080	MM	HY
GSM592893_P0845-01-C649-U133Plus-2.CEL	GSE24080	MM	PR
GSM592896_P0864-01-C645-U133Plus-2.CEL	GSE24080	MM	HY
GSM592897_P0871-01-C714-U133Plus-2.CEL	GSE24080	MM	CD1
GSM592898_P0889-01-C671-U133Plus-2.CEL	GSE24080	MM	CD2
GSM592899_P0890-01-C657-U133Plus-2.CEL	GSE24080	MM	LB
GSM592900_P0896-01-C711-U133Plus-2.CEL	GSE24080	MM	CD2
GSM592901_P0907-01-C859-U133Plus-2.CEL	GSE24080	MM	PR
GSM592902_P0908-01-C702-U133Plus-2.CEL	GSE24080	MM	MS
GSM592903_P0911-01-C725-U133Plus-2.CEL	GSE24080	MM	CD2
GSM592905_P0913-01-C741-U133Plus-2.CEL	GSE24080	MM	CD2
GSM592906_P0915-01-C547-U133Plus-2.CEL	GSE24080	MM	MS
GSM592907_P0916-01-C823-U133Plus-2.CEL	GSE24080	MM	HY
GSM592908_P0917-01-C821-U133Plus-2.CEL	GSE24080	MM	CD2
GSM592909_P0918-01-C789-U133Plus-2.CEL	GSE24080	MM	PR
GSM592910_P0919-02-C490-U133Plus-2.CEL	GSE24080	MM	HY
GSM592911_P0920-01-C693-U133Plus-2.CEL	GSE24080	MM	CD1
GSM592914_P0924-01-C899-U133Plus-2.CEL	GSE24080	MM	CD2
GSM592915_P0927-03-C787-U133Plus-2.CEL	GSE24080	MM	HY
GSM592916_P0930-01-C574-U133Plus-2.CEL	GSE24080	MM	LB
GSM592918_P0934-01-C764-U133Plus-2.CEL	GSE24080	MM	HY
GSM592919_P0935-02-C847-U133Plus-2.CEL	GSE24080	MM	CD2
GSM592920_P0937-02-C826-U133Plus-2.CEL	GSE24080	MM	MF
GSM592921_P0939-02-C830-U133Plus-2.CEL	GSE24080	MM	CD2
GSM592924_P0955-01-C950-U133Plus-2.CEL	GSE24080	MM	CD1
GSM592925_P0957-01-C716-U133Plus-2.CEL	GSE24080	MM	MS
GSM592926_P0958-00-C922-U133Plus-2.CEL	GSE24080	MM	MS
GSM592927_P0959-00-C915-U133Plus-2.CEL	GSE24080	MM	HY
GSM592929_P0961-01-C891-U133Plus-2.CEL	GSE24080	MM	HY
GSM592930_P0965-01-C860-U133Plus-2.CEL	GSE24080	MM	LB
GSM592932_P0967-01-C704-U133Plus-2.CEL	GSE24080	MM	MF
GSM592934_P0971-01-C885-U133Plus-2.CEL	GSE24080	MM	CD2
GSM592935_P0972-01-C889-U133Plus-2.CEL	GSE24080	MM	MF
GSM592936_P0973-01-C948-U133Plus-2.CEL	GSE24080	MM	CD2
GSM592937_P0975-01-C842-U133Plus-2.CEL	GSE24080	MM	HY
GSM592938_P0976-01-C848-U133Plus-2.CEL	GSE24080	MM	CD2
GSM592939_P0977-01-C877-U133Plus-2.CEL	GSE24080	MM	PR
GSM592941_P0979-01-C870-U133Plus-2.CEL	GSE24080	MM	CD2
GSM592942_P0981-01-C890-U133Plus-2.CEL	GSE24080	MM	HY
GSM592943_P0984-01-C763-U133Plus-2.CEL	GSE24080	MM	MS
GSM592944_P0986-01-C780-U133Plus-2.CEL	GSE24080	MM	LB
GSM592946_P0993-00-D003-U133Plus-2.CEL	GSE24080	MM	LB
GSM592948_P0996-04-D062-U133Plus-2.CEL	GSE24080	MM	MS
GSM592433_P1003-02-D033-U133Plus-2.CEL	GSE24080	MM	CD2
GSM592435_P1010-01-D039-U133Plus-2.CEL	GSE24080	MM	MF
GSM592436_P1011-01-D025-U133Plus-2.CEL	GSE24080	MM	HY
GSM592437_P1013-01-D098-U133Plus-2.CEL	GSE24080	MM	HY
GSM592438_P1016-04-E483-U133Plus-2.CEL	GSE24080	MM	HY
GSM592445_P1049-01-D097-U133Plus-2.CEL	GSE24080	MM	HY
GSM592449_P1063-01-C981-U133Plus-2.CEL	GSE24080	MM	CD1
GSM592454_P1068-01-D099-U133Plus-2.CEL	GSE24080	MM	MF
GSM592456_P1070-01-D245-U133Plus-2.CEL	GSE24080	MM	MF
GSM592459_P1080-02-D300-U133Plus-2.CEL	GSE24080	MM	PR
GSM592460_P1081-02-D279-U133Plus-2.CEL	GSE24080	MM	MS
GSM592461_P1086-01-D205-U133Plus-2.CEL	GSE24080	MM	LB
GSM592462_P1088-01-D251-U133Plus-2.CEL	GSE24080	MM	PR
GSM592463_P1092-01-D262-U133Plus-2.CEL	GSE24080	MM	HY
GSM592464_P1093-01-D394-U133Plus-2.CEL	GSE24080	MM	MF
GSM592465_P1094-01-D451-U133Plus-2.CEL	GSE24080	MM	HY
GSM592466_P1100-01-D431-U133Plus-2.CEL	GSE24080	MM	MF
GSM592467_P1101-02-D459-U133Plus-2.CEL	GSE24080	MM	MF
GSM592469_P1112-01-D320-U133Plus-2.CEL	GSE24080	MM	MF
GSM592470_P1113-01-D323-U133Plus-2.CEL	GSE24080	MM	CD2
GSM592471_P1114-01-D342-U133Plus-2.CEL	GSE24080	MM	LB
GSM592473_P1117-00-D346-U133Plus-2.CEL	GSE24080	MM	LB
GSM592474_P1118-00-D465-U133Plus-2.CEL	GSE24080	MM	HY
GSM592475_P1119-01-D487-U133Plus-2.CEL	GSE24080	MM	LB
GSM592477_P1121-01-D491-U133Plus-2.CEL	GSE24080	MM	CD2
GSM592480_P1132-03-D485-U133Plus-2.CEL	GSE24080	MM	MF
GSM592482_P1139-01-D229-U133Plus-2.CEL	GSE24080	MM	HY
GSM592483_P1140-01-D331-U133Plus-2.CEL	GSE24080	MM	LB
GSM592484_P1141-01-D334-U133Plus-2.CEL	GSE24080	MM	MS
GSM592485_P1142-01-D343-U133Plus-2.CEL	GSE24080	MM	HY
GSM592486_P1143-01-D215-U133Plus-2.CEL	GSE24080	MM	HY
GSM592487_P1144-01-D361-U133Plus-2.CEL	GSE24080	MM	PR
GSM592488_P1145-01-D422-U133Plus-2.CEL	GSE24080	MM	LB
GSM592489_P1146-01-D263-U133Plus-2.CEL	GSE24080	MM	LB
GSM592492_P1166-01-D468-U133Plus-2.CEL	GSE24080	MM	HY
GSM592496_P1173-01-D516-U133Plus-2.CEL	GSE24080	MM	HY
GSM592497_P1176-01-D600-U133Plus-2.CEL	GSE24080	MM	HY
GSM592501_P1181-01-D629-U133Plus-2.CEL	GSE24080	MM	MS
GSM592503_P1183-01-D417-U133Plus-2.CEL	GSE24080	MM	LB
GSM592504_P1184-01-D637-U133Plus-2.CEL	GSE24080	MM	MS
GSM592509_P1189-01-D662-U133Plus-2.CEL	GSE24080	MM	PR
GSM592511_P1190-01-D723-U133Plus-2.CEL	GSE24080	MM	HY
GSM592514_P1196-01-D432-U133Plus-2.CEL	GSE24080	MM	LB
GSM592516_P1201-01-D769-U133Plus-2.CEL	GSE24080	MM	HY
GSM592519_P1223-02-D452-U133Plus-2.CEL	GSE24080	MM	PR
GSM592520_P1224-01-D803-U133Plus-2.CEL	GSE24080	MM	MS
GSM592523_P1231-01-D615-U133Plus-2.CEL	GSE24080	MM	CD2
GSM592524_P1232-01-D646-U133Plus-2.CEL	GSE24080	MM	LB
GSM592525_P1235-01-D729-U133Plus-2.CEL	GSE24080	MM	PR
GSM592526_P1236-01-D742-U133Plus-2.CEL	GSE24080	MM	MS
GSM592527_P1239-01-D778A-U133Plus-2.CEL	GSE24080	MM	HY
GSM592529_P1248-01-D777-U133Plus-2.CEL	GSE24080	MM	CD2
GSM592530_P1259-01-D865-U133Plus-2.CEL	GSE24080	MM	CD2
GSM592534_P1282-01-D962-U133Plus-2.CEL	GSE24080	MM	HY
GSM592535_P1283-01-D918-U133Plus-2.CEL	GSE24080	MM	MF
GSM592538_P1296-00-D980-U133Plus-2.CEL	GSE24080	MM	CD2
GSM592539_P1305-01-E053-U133Plus-2.CEL	GSE24080	MM	HY
GSM592540_P1307-01-E064-U133Plus-2.CEL	GSE24080	MM	MS
GSM592541_P1308-01-E066-U133Plus-2.CEL	GSE24080	MM	PR
GSM592542_P1309-01-E068-U133Plus-2.CEL	GSE24080	MM	PR
GSM592544_P1312-02-D995-U133Plus-2.CEL	GSE24080	MM	PR
GSM592545_P1313-02-D975-U133Plus-2.CEL	GSE24080	MM	MS
GSM592546_P1314-00-D963-U133Plus-2.CEL	GSE24080	MM	LB
GSM592548_P1320-01-E088-U133Plus-2.CEL	GSE24080	MM	LB
GSM592549_P1321-00-E004-U133Plus-2.CEL	GSE24080	MM	HY
GSM592550_P1323-01-E099-U133Plus-2.CEL	GSE24080	MM	HY
GSM592551_P1331-02-E169-U133Plus-2.CEL	GSE24080	MM	HY
GSM592553_P1337-01-E200-U133Plus-2.CEL	GSE24080	MM	HY
GSM592554_P1338-01-E237-U133Plus-2.CEL	GSE24080	MM	HY
GSM592555_P1339-01-E247-U133Plus-2.CEL	GSE24080	MM	MF
GSM592556_P1341-01-E149-U133Plus-2.CEL	GSE24080	MM	MS
GSM592557_P1350-01-E288-U133Plus-2.CEL	GSE24080	MM	HY
GSM592559_P1359-01-E293-U133Plus-2.CEL	GSE24080	MM	MS
GSM592561_P1362-01-E229-U133Plus-2.CEL	GSE24080	MM	LB
GSM592562_P1363-01-E262-U133Plus-2.CEL	GSE24080	MM	MS
GSM592565_P1366-01-E227-U133Plus-2.CEL	GSE24080	MM	HY
GSM592566_P1367-01-E264-U133Plus-2.CEL	GSE24080	MM	LB
GSM592569_P1372-01-E294+299-U133Plus-2.CEL	GSE24080	MM	MS
GSM592570_P1374-01-E347-U133Plus-2.CEL	GSE24080	MM	LB
GSM592574_P1384-01-E385-U133Plus-2.CEL	GSE24080	MM	PR
GSM592576_P1390-00-E300-U133Plus-2.CEL	GSE24080	MM	MS
GSM592578_P1400-01-E435-U133Plus-2.CEL	GSE24080	MM	HY
GSM592579_P1401-01-E437-U133Plus-2.CEL	GSE24080	MM	LB
GSM592580_P1402-01-E441-U133Plus-2.CEL	GSE24080	MM	MF
GSM592581_P1403-01-E454-U133Plus-2.CEL	GSE24080	MM	HY
GSM592582_P1405-01-E440-U133Plus-2.CEL	GSE24080	MM	HY
GSM592583_P1407-01-E466-U133Plus-2.CEL	GSE24080	MM	CD2
GSM592584_P1408-01-E461-U133Plus-2.CEL	GSE24080	MM	HY
GSM592585_P1409-01-E433-U133Plus-2.CEL	GSE24080	MM	MS
GSM592586_P1412-01-E507-U133Plus-2.CEL	GSE24080	MM	PR
GSM592587_P1424-02-E484-U133Plus-2.CEL	GSE24080	MM	CD2
GSM592588_P1432-01-E634-U133Plus-2.CEL	GSE24080	MM	CD1
GSM592589_P1434-01-E537-U133Plus-2.CEL	GSE24080	MM	HY
GSM592590_P1437-01-E510-U133Plus-2.CEL	GSE24080	MM	HY
GSM592591_P1438-01-E539-U133Plus-2.CEL	GSE24080	MM	HY
GSM592592_P1439-01-E614-U133Plus-2.CEL	GSE24080	MM	PR
GSM592594_P1441-01-E567-U133Plus-2.CEL	GSE24080	MM	CD2
GSM592595_P1442-01-E575-U133Plus-2.CEL	GSE24080	MM	LB
GSM592596_P1443-01-E544-U133Plus-2.CEL	GSE24080	MM	HY
GSM592597_P1444-01-E568-U133Plus-2.CEL	GSE24080	MM	CD1
GSM592598_P1445-01-E571-U133Plus-2.CEL	GSE24080	MM	HY
GSM592599_P1446-01-E504-U133Plus-2.CEL	GSE24080	MM	HY
GSM592600_P1447-01-E553-U133Plus-2.CEL	GSE24080	MM	LB
GSM592603_P1451-01-E558-U133Plus-2.CEL	GSE24080	MM	HY
GSM592604_P1453-01-E515-U133Plus-2.CEL	GSE24080	MM	PR
GSM592607_P1456-01-E388-U133Plus-2.CEL	GSE24080	MM	PR
GSM592608_P1458-01-E488-U133Plus-2.CEL	GSE24080	MM	PR
GSM592609_P1463-01-E600-U133Plus-2.CEL	GSE24080	MM	HY
GSM592610_P1465-01-E735-U133Plus-2.CEL	GSE24080	MM	HY
GSM592611_P1477-01-E681-U133Plus-2.CEL	GSE24080	MM	MS
GSM592612_P1480-01-E701-U133Plus-2.CEL	GSE24080	MM	MF
GSM592613_P1492-01-E680-U133Plus-2.CEL	GSE24080	MM	MF
GSM592614_P1502-01-E768-U133Plus-2.CEL	GSE24080	MM	LB
GSM592616_P1507-01-E797-U133Plus-2.CEL	GSE24080	MM	PR
GSM592617_P1509-01-E814-U133Plus-2.CEL	GSE24080	MM	MS
GSM592622_P1558-02-E821-U133Plus-2.CEL	GSE24080	MM	CD1
GSM592623_P1562-01-E829-U133Plus-2.CEL	GSE24080	MM	HY
GSM592624_P1569-01-E902-U133Plus-2.CEL	GSE24080	MM	CD1
GSM592626_P1571-01-E644-U133Plus-2.CEL	GSE24080	MM	LB
GSM592627_P1579-01-E903-U133Plus-2.CEL	GSE24080	MM	CD2
GSM592629_P1580-01-E714-U133Plus-2.CEL	GSE24080	MM	LB
GSM592630_P1581-01-E800-U133Plus-2.CEL	GSE24080	MM	HY
GSM592631_P1583-01-E853-U133Plus-2.CEL	GSE24080	MM	MF
GSM592632_P1586-01-E742-U133Plus-2.CEL	GSE24080	MM	HY
GSM592634_P1589-01-E584-U133Plus-2.CEL	GSE24080	MM	CD1
GSM592636_P1591-01-E712-U133Plus-2.CEL	GSE24080	MM	MS
GSM592638_P1593-01-E738-U133Plus-2.CEL	GSE24080	MM	HY
GSM592639_P1594-01-E747-U133Plus-2.CEL	GSE24080	MM	HY
GSM592641_P1596-01-E739-U133Plus-2.CEL	GSE24080	MM	PR
GSM592642_P1597-01-E810-U133Plus-2.CEL	GSE24080	MM	PR
GSM592644_P1599-01-E877-U133Plus-2.CEL	GSE24080	MM	LB
GSM592645_P1600-01-E869-U133Plus-2.CEL	GSE24080	MM	LB
GSM592646_P1601-01-E893-U133Plus-2.CEL	GSE24080	MM	LB
GSM592647_P1602-01-E914-U133Plus-2.CEL	GSE24080	MM	HY
GSM592648_P1603-01-E929-U133Plus-2.CEL	GSE24080	MM	MS
GSM592649_P1604-01-E912-U133Plus-2.CEL	GSE24080	MM	HY
GSM592650_P1605-01-E926-U133Plus-2.CEL	GSE24080	MM	MS
GSM592651_P1606-01-E950-U133Plus-2.CEL	GSE24080	MM	LB
GSM592652_P1614-01-E995-U133Plus-2.CEL	GSE24080	MM	HY
GSM592653_P1618-01-F008-U133Plus-2.CEL	GSE24080	MM	CD2
GSM592658_P1639-01-F130-U133Plus-2.CEL	GSE24080	MM	HY
GSM592660_P1645-01-F048-U133Plus-2.CEL	GSE24080	MM	LB
GSM592661_P1646-01-F012-U133Plus-2.CEL	GSE24080	MM	MS
